# Supplementary material for: A Multi-Layer Breast Cancer Model to Study the Synergistic Effect of Photochemotherapy
Source: Micromachines (Basel). 2023 Sep 21;14(9):1806. doi: 10.3390/mi14091806 (PMC10535669; doi:10.3390/mi14091806)
Supplement: Supplementary file 1 [file micromachines-14-01806-s001.zip]

Archive with 1 entries (1 files):
- micromachines-2601132-supplementary.pdf
